# Supplementary material for: New Carbonic Anhydrase-II Inhibitors from Marine Macro Brown Alga Dictyopteris hoytii Supported by In Silico Studies
Source: Molecules. 2021 Nov 23;26(23):7074. doi: 10.3390/molecules26237074 (PMC8658806; doi:10.3390/molecules26237074)
Supplement: Supplementary file 1 [file molecules-26-07074-s001.zip]

Archive with 1 entries (1 files):
- molecules-1465620-supplementary.pdf
